# Supplementary material for: Choline metabolism underpins macrophage IL-4 polarization and RELMα up-regulation in helminth infection
Source: PLoS Pathog. 2023 Sep 25;19(9):e1011658. doi: 10.1371/journal.ppat.1011658 (PMC10553840; doi:10.1371/journal.ppat.1011658)
Supplement: S1 Data — (XLSX) [file ppat.1011658.s011.xlsx]

## Sheet: 1B-G
	M[0]					M[IL-4]					M[LPS]
PC	24119.4	20595.7	18564.3	26165.4	14906	32052.1	55725.4	27861.7	23199.8	56423.8	48407.8	46079.9	41412.2	27906	43164.2
	M[0]					M[IL-4]					M[LPS]
SM	4.49607	4.37774	4.63421	5.16812	8.39141	4.64996	7.30568	4.82848	5.15818	10.3886	6.20049	5.4742	4.46996	9.82675	9.22218
	M[0]					M[IL-4]					M[LPS]
PC(O)	3.48784	2.8828	2.38861	3.2993	2.15824	2.20702	4.14888	2.17532	1.75594	4.19984	2.78287	2.46788	2.18698	1.21047	2.40592
	M[0]					M[IL-4]					M[LPS]
PC(P)	1.68361	1.31664	1.23302	1.65517	1.00733	0.583528	1.028	0.658718	0.411226	1.24116	0.74456	0.806988	0.658447	0.415229	0.761269
	M[0]					M[IL-4]					M[LPS]
LPC	0.446819	0.348944	0.266343	0.472675	0.239186	0.235868	0.327296	0.209436	0.20161	0.345557	0.791853	0.888905	0.574298	0.572632	0.642607

## Sheet: 1C
	M0	M0	M0	M0	M0	IL4	IL4	IL4	IL4	IL4	LPS	LPS	LPS	LPS	LPS
PC(14:0/18:2)	1.31486	1.0499	0.86315	1.07381	0.698291	4.52669	6.88425	2.64373	2.55442	5.63793	5.18144	4.38904	4.14226	2.91168	4.24487
PC(15:0/18:2)	1.24459	1.00383	1.01256	1.02506	0.713973	3.66622	5.7986	2.4239	2.09167	5.2764	4.23912	4.17631	3.57223	2.79416	3.56603
PC(15:0/20:4)	1.05553	0.987464	1.04968	1.17259	0.734728	1.50667	2.55013	2.01639	1.34714	2.80505	1.38632	1.45867	1.35342	0.977107	1.61983
PC(15:0/18:1)	1.15828	1.00178	0.893666	1.16269	0.783579	2.76112	4.21456	1.70759	1.87635	3.75786	3.37056	3.35574	3.08327	1.91047	2.56813
PC(16:0/15:0)	1.12186	0.745141	1.09182	1.28491	0.756266	1.97035	3.11812	1.77159	1.74886	3.73468	1.4091	1.29149	1.26282	1.19279	1.22143
PC(16:0/16:0)	1.11181	0.754625	0.956868	1.43487	0.741828	1.19165	1.82044	1.29558	1.18958	2.46719	0.699771	0.725511	0.762162	0.791477	0.819888
PC(16:0/18:2)	1.21751	1.11216	0.89606	1.16137	0.612903	3.15287	5.74453	2.14733	1.96833	4.79113	3.37912	4.12091	3.31363	2.20317	3.25446
PC(16:0/20:4)	1.17876	1.06544	0.928657	1.14715	0.679991	1.20445	2.66245	1.58339	1.02147	2.69197	1.01755	1.20882	0.928709	0.676577	1.21424
PC(16:2/19:1)	1.27269	1.0209	0.769667	1.16671	0.770028	3.77472	6.24575	2.33621	2.605	5.03771	6.97922	6.64351	5.56567	3.7418	5.60613
PC(16:0/16:1)	1.25516	1.07254	0.837472	1.1258	0.709026	3.10172	5.93899	2.11238	1.852	4.83275	3.46962	3.27493	2.70127	1.8197	2.44529
PC(16:0/18:0)	1.07935	0.763224	0.896649	1.54812	0.712655	0.464223	0.809211	0.544631	0.418848	0.933678	1.34951	1.15671	1.1628	0.884734	1.42091
PC(16:0/18:1)	1.13944	1.00304	0.850429	1.29471	0.712378	1.64653	2.62905	1.34076	1.12428	2.82379	2.19583	2.11423	2.00462	1.41345	2.00555
PC(16:0/18:3)	1.27942	0.96266	1.07008	0.992553	0.695285	3.83783	6.42538	2.68434	2.57452	5.44001	6.6683	5.57495	4.73056	3.44316	5.12155
PC(16:0/20:3)	1.14198	1.09071	0.9169	1.32918	0.521227	2.5647	5.76387	1.06262	1.13953	4.82317	6.02919	5.02655	4.66029	2.01789	4.20159
PC(16:0/20:5)	1.15404	1.03638	0.922081	1.04046	0.847052	1.22992	2.05649	1.3134	0.952438	2.10837	1.69578	1.44365	1.32394	1.06912	2.13365
PC(16:0/22:3)	1.16912	1.02073	0.861927	1.20761	0.740627	1.2121	2.48712	1.09397	0.959039	2.37575	4.43622	4.05833	3.29604	1.92064	3.30532
PC(16:1/15:0)	1.2273	1.10146	0.731482	1.00883	0.930922	4.70671	7.1863	2.92831	2.86212	6.91313	4.18315	3.97665	3.7484	2.78834	2.97921
PC(17:0/18:1)	1.13182	1.04418	0.849773	1.22127	0.752962	1.70954	2.34889	1.05786	0.770219	2.32776	4.24729	3.95312	3.40589	1.8749	3.1028
PC(17:0/18:2)	1.10301	1.05382	0.762754	1.168	0.912419	2.59327	3.99673	1.51696	1.59004	3.81047	4.83457	3.54158	3.84633	3.64132	3.93565
PC(17:1/18:1)	1.21242	1.07541	0.997424	0.97351	0.741238	2.50465	4.23498	1.53263	1.76775	3.79174	4.3301	3.4669	3.36969	2.12329	3.017
PC(18:0/18:2)	1.0198	0.987056	0.972972	1.29314	0.727031	1.60564	2.9243	1.13714	1.06237	2.58841	3.46695	3.37898	2.85968	1.79364	2.84741
PC(18:0/20:4)	1.08493	0.972285	0.941717	1.27196	0.729106	0.86805	1.55075	1.03988	0.80192	1.77125	1.46146	1.31188	1.14919	0.766724	1.45391
PC(18:0/22:6)	1.08672	1.05281	0.846262	1.23707	0.777131	1.93678	3.65082	1.81817	1.58782	3.68673	3.34259	2.86833	2.39464	1.55342	2.07009
PC(18:1/18:0)	1.14362	0.97562	0.860897	1.28369	0.736173	1.08648	2.10013	0.825552	0.651638	1.94184	3.86346	3.28204	2.70401	1.75538	2.84525
PC(18:1/18:1)	1.29145	1.13673	0.808544	1.05518	0.708096	2.01686	3.55246	1.38177	1.22992	3.20307	4.26607	3.9568	3.4659	1.9074	3.46284
PC(18:2/18:1)	1.23653	1.17176	0.832618	1.04085	0.718248	2.71039	4.85498	1.88702	1.62288	3.797	6.75446	5.81945	5.07187	3.17835	5.45879
PC(18:2/19:3)	1.14	0.983116	1.01065	1.00249	0.863748	1.21243	2.21597	1.44941	1.18794	2.15152	1.682	1.56728	1.60175	1.17231	1.92075
PC(18:2/20:4)	1.18912	0.97105	0.965733	1.12336	0.750736	1.33947	2.29742	1.45439	1.12723	2.24451	2.00647	1.87212	1.64311	1.32681	2.15674
PC(18:2/20:3)	1.1873	1.02615	0.910171	1.16461	0.711763	1.08963	1.98173	1.36586	0.971413	2.26218	1.54822	1.52501	1.44564	0.998667	1.72056
PC(19:2/19:2)	0.991994	0.945097	1.00356	1.31032	0.74903	0.572713	1.0928	0.690473	0.563502	1.14382	1.34234	0.933369	1.17241	0.659662	1.3535
PC(20:0/20:5)	1.13952	0.997953	0.829322	1.25306	0.780146	1.06608	1.90159	1.23453	0.953747	2.02893	2.71896	2.33779	1.98822	1.38433	2.12004
PC(20:2/20:2)	1.02483	0.857358	0.97418	1.52237	0.621257	0.599691	0.928023	0.510833	0.493902	1.00057	1.68815	1.51845	1.32582	0.861028	1.51206
PC(20:2/20:3)	1.11615	1.03784	0.94962	1.2131	0.683299	0.66114	1.22041	0.792349	0.622044	1.357	2.5413	1.75828	1.91329	1.18745	2.30431
PC(21:2/18:2)	1.17824	1.13413	0.838722	1.12275	0.726155	0.817095	1.57557	0.935621	0.516841	1.54913	2.17341	1.94336	1.8883	0.909533	1.90939
PC(22:1/20:4)	0.59052	1.07546	1.01644	1.54413	0.773449	0.916098	1.96119	1.09835	0.985617	1.22529	3.0532	2.81776	2.53824	1.70352	2.74303

## Sheet: 1H
	M[0]						M[IL-4]
2	1.88858	1.57381	1.92142	0.689274	0.835595	0.840111	2.54398	2.19633	2.42037	1.96427	1.96987	1.89448
4	2.88263	2.35761	3.15139	1.07308	1.21691	1.17562	3.57334	3.45022	4.57857	3.8192	3.63349	4.7381
6	3.72241	3.1526	4.3718	1.75354	1.70507	1.81621	3.62947	4.59999	5.87337	4.80022	6.16051	6.44856
8	3.94262	1.34614	2.86249	1.66542	1.58433	1.53797	2.74044	4.72402	4.79138	5.86156	7.12169	3.21482

## Sheet: 1I
	M[0]			M[IL-4]
1	0.651411	0.676599	0.367022	0.678328	0.592541	1.0086
2	0.836524	0.738172	0.578814	0.81923	0.752521	1.0591
4	1.03023	1.06563	0.809459	0.990683	0.992491	1.26177
8	1.29735	1.44276	0.949606	1.41027	1.37583	1.60784
10	1.55042	1.52252	1.06713	2.07239	1.94129	1.91958
16	2.28853	1.87657	1.32983	2.68775	2.73381	2.3478
20	2.71968	2.45591	1.51334	3.7308	3.16391	3.10526
30	2.93447	3.03665	2.04753	5.25766	4.75325	5.26588

## Sheet: 1J
	M[0]									M[IL-4]
Slc44a1	0.939613	0.735504	1.0837	1.09313	1.70347	0.717047	0.773782	1.22264	1.05702	0.895628	1.02703	0.620272	1.44908	0.431313	0.82645	0.861546	0.939523
Slc44a2	0.793548	0.915769	0.897959	1.03866	0.611909	0.968171	1.22972	0.839926		0.424025	0.522036	0.366586	0.750742	0.485672	1.53835	0.672839	0.489145	0.696567

## Sheet: 1K
	M[0]			M[IL-4]
Slc44a1	0.678181	1.26232	1.0595	2.96737	4.23954	2.98988
Slc44a2	0.96392	0.724037	1.01172	1.00504	0.990385	0.730018

## Sheet: S1A-C
	M[0]					M[IL-4]					M[LPS]
LPC(P)	6.29797	2.72936	3.71847	3.47067	2.11073	1.59426	1.88268	1.34593	0.457546	3.44908	1.4907	1.21666	0.831045	0.63921	2.17845
	M[0]					M[IL-4]					M[LPS]
LPC(O)	3.04394	2.39267	1.76338	2.20227	1.65304	2.57709	3.39385	1.901	0.964155	2.77184	6.62611	5.67989	3.82322	3.09847	7.28599
	M[0]					M[IL-4]					M[LPS]
PC(O) PAF	1.88809	1.41251	0.853013	1.30835	0.504849	1.0832	1.18565	0.887561	0.658003	0.715553	4.65685	5.18828	3.49123	2.98527	3.86941

## Sheet: S1D
	M[0]	M[0]	M[0]	M[0]	M[0]	IL4	IL4	IL4	IL4	IL4	LPS	LPS	LPS	LPS	LPS
Total SM	0.830527	0.808669	0.856045	0.954671	1.55009	0.858954	1.34953	0.891931	0.952834	1.91901	1.14537	1.01121	0.825705	1.81523	1.70355
SM(d18:0/16:0)	1.09944	1.41115	0.688476	0.936599	0.864332	2.29441	3.92835	1.66931	2.14761	2.01678	2.80546	2.18233	1.5074	1.11463	1.21596
*SM(d16:1/16:0)	0.676379	0.824513	0.896719	0.888833	1.71356	0.599503	1.20081	0.957626	0.826554	2.03974	1.04634	0.849052	0.821441	1.85139	1.55837
*SM(d17:1/16:0)	1.14477	1.04534	0.633777	0.826565	1.34954	1.28888	2.36612	0.865286	0.989491	2.23453	1.99667	1.96373	1.04614	2.09094	2.33123
SM(d18:1/16:0)	0.961438	0.771153	0.792351	0.981621	1.49344	1.14233	1.34123	0.751557	1.02245	1.79275	2.18789	2.17874	1.53532	4.27048	4.11701
SM(d18:1/16:1)	0.978425	0.674307	0.855707	0.973023	1.51854	1.19645	1.08496	0.74204	0.945985	1.61341	0.930114	0.918015	0.630801	1.961	1.79682
SM(d18:1/18:0)	0.880461	0.620561	0.837157	1.28278	1.37904	0.848507	0.872554	0.617729	0.849685	1.35302	0.882623	0.868192	0.651149	2.27308	1.77721
SM(d18:1/20:0)	0.976284	0.738786	0.775196	1.14061	1.36912	1.03158	1.45785	0.754399	1.1819	1.67653	1.18202	1.17802	0.888436	2.43601	1.83624
SM(d18:1/21:0)	1.19251	0.883265	0.719394	0.883369	1.32146	1.97182	2.92952	0.850584	1.33942	2.51909	3.04777	2.80239	1.73588	2.98956	2.9442
SM(d18:1/22:0)	1.02677	0.809037	0.80146	1.01547	1.34727	0.965803	1.44584	0.787904	1.10696	1.83154	1.2433	1.14607	0.84085	1.73552	1.88367
SM(d18:1/22:1)	0.920599	0.784805	0.777096	1.0584	1.4591	1.24	1.77181	0.828151	1.22078	2.06018	1.39593	1.33475	0.970973	1.75463	2.0133
SM(d18:1/23:0)	1.05767	0.924797	0.741818	1.06254	1.21318	1.02334	1.86458	0.83686	1.0923	1.78337	1.48238	1.45287	0.976014	1.62118	1.90563
SM(d18:1/23:1)	1.05454	0.917547	0.727709	1.01928	1.28092	1.35655	2.22053	0.882526	1.1749	2.10377	1.86377	1.6061	1.05857	1.56156	1.82249
SM(d18:1/24:0)	0.967066	0.799833	0.805658	1.08801	1.33943	1.10871	1.54211	0.806444	1.07835	1.76606	1.23408	1.15945	0.811699	1.57442	1.77262
SM(d18:1/24:1)	1.01293	0.773629	0.843743	1.01138	1.35832	1.06772	1.42965	0.824927	1.071	1.78838	1.15857	1.11763	0.788618	1.59865	1.82557
SM(d18:2/24:1)	1.03228	0.823185	0.702374	1.07268	1.36949	1.35233	1.85996	0.850669	1.25319	2.18569	1.31761	1.39835	0.950645	1.90836	1.87927
SM(d18:2/25:0)	1.02411	0.950484	0.747239	1.03969	1.23847	1.12103	2.1759	0.851368	1.27311	1.92983	1.97353	1.84056	1.23264	2.03863	2.21459
Total PC(O)-PAF	1.58216	1.18364	0.714797	1.09636	0.423047	0.907687	0.993541	0.743748	0.551386	0.599611	3.90229	4.34762	2.92554	2.50156	3.24244
PC(O-15:0/2:0)	1.79464	1.29587	0.366396	1.30365	0.239441	1.00463	0.927471	0.760805	0.338439	0.490293	3.00704	3.12056	2.4834	2.50767	3.13523
PC(O-18:1/2:0)	1.28569	1.02705	1.2009	0.807147	0.679218	0.772431	1.08572	0.719951	0.848494	0.752133	5.15137	6.05964	3.54243	2.49304	3.39203
Total PC(O)	1.22666	1.01387	0.840067	1.16035	0.759047	0.776204	1.45915	0.765052	0.617558	1.47707	0.978727	0.867945	0.769155	0.425718	0.846155
PC(O-18:0/20:4)	1.32551	0.982239	0.789418	1.20355	0.699279	0.572904	1.15211	0.579795	0.43048	1.13952	0.941312	0.838283	0.693616	0.422076	0.886205
PC(O-18:1/18:1)	1.28778	1.11031	0.796765	1.10569	0.699458	2.2255	3.79741	1.06998	1.06516	2.69603	4.30373	3.58051	2.99909	1.76103	2.78877
PC(O-15:0/22:6)	1.12262	0.833279	1.0169	1.52896	0.498237	2.1744	4.00292	1.84038	1.80715	3.21451	2.46581	2.55869	1.95816	2.14278	2.08416
PC(O-16:0/14:0)	1.23498	0.806134	0.795518	1.28666	0.876712	1.91904	2.98565	1.28772	1.29102	3.44346	0.934463	0.972605	0.784312	0.644318	0.681114
PC(O-16:0/16:0)	1.24343	0.856454	0.811746	1.30795	0.780422	1.37941	2.26041	1.14623	0.954881	2.64239	0.585738	0.590499	0.503007	0.431685	0.51198
PC(O-16:0/18:2)	1.28191	1.08915	0.809295	1.14519	0.674459	2.59504	4.57975	1.43775	1.42223	3.99824	4.25124	4.17871	3.31282	1.74373	2.95631
PC(O-16:0/20:4)	1.21177	1.01699	0.848839	1.16759	0.7548	0.562393	1.05173	0.689189	0.567931	1.20646	0.596032	0.489227	0.460171	0.267758	0.595526
PC(O-18:0/18:1)	1.46528	1.25924	0.636972	1.0511	0.587398	1.78236	3.20317	0.92823	0.711545	2.74483	3.87151	3.63346	2.59531	1.31383	2.3542
PC(O-18:0/20:5)	1.28598	0.951241	0.886021	1.23424	0.642518	0.320532	0.562668	0.325085	0.136339	0.704846	0.703644	0.730409	0.632744	0.351742	0.653606
PC(O-18:1/20:4)	1.2009	1.02906	0.85137	1.12224	0.796429	0.649436	1.32515	0.759021	0.574697	1.32609	0.784532	0.688063	0.658049	0.314297	0.750325
PC(O-20:0/22:6)	1.14251	1.37207	0.619482	1.25247	0.613458	1.16673	2.22217	0.798584	0.792501	2.02765	3.14297	2.76005	2.56738	1.11091	1.69283
Total PC(P)	1.22076	0.954671	0.894042	1.20014	0.730395	0.423106	0.745387	0.477625	0.298172	0.899943	0.539867	0.585132	0.477428	0.301075	0.551982
PC(P-14:0/18:0)	1.22647	0.677494	1.05865	1.31435	0.723041	0.641631	0.815708	0.54539	0.415778	1.20643	0.225389	0.303022	0.215327	0.256243	0.171216
PC(P-16:0/18:1)	1.22467	0.906403	0.920259	1.2915	0.657167	0.652875	0.980919	0.51724	0.393278	1.26291	0.896462	1.02914	0.851499	0.675855	0.750596
PC(P-16:0/20:4)	1.21189	0.971944	0.89072	1.19063	0.734816	0.277307	0.52678	0.418322	0.237639	0.703823	0.318487	0.35906	0.317709	0.200273	0.440271
PC(P-18:1/18:1)	1.25135	1.08518	0.649987	1.17472	0.838768	3.45758	5.44004	2.08454	1.46433	4.38685	5.56312	5.81249	4.13329	2.80261	3.64457
PC(P-18:2/18:0)	1.56577	1.33965	0.489013	0.912154	0.693418	3.07317	5.98274	1.50739	1.36423	4.72466	6.84723	6.54806	4.79394	1.95978	4.14061
Total LPC	1.25938	0.983514	0.750699	1.33225	0.674155	0.664803	0.922498	0.590305	0.568246	0.973966	2.23187	2.50542	1.61868	1.61399	1.81122
LPC(14:0)	1.20512	1.00752	0.723397	1.26131	0.802652	0.941585	1.43153	0.850703	1.05465	0.776732	2.88582	2.93411	1.95349	2.4766	1.81839
LPC(15:0)	1.25848	1.14923	0.621324	1.20035	0.770616	0.738034	0.985647	0.566614	0.760771	0.429478	2.67043	2.91287	2.06812	2.12099	2.41189
LPC(16:0)	1.37557	0.895168	0.845712	1.32811	0.55544	0.813917	1.08311	0.709191	0.539806	1.69151	1.34264	1.35609	0.994955	1.02049	1.27289
LPC(16:1)	1.25135	1.06188	0.591365	1.34944	0.745967	0.727536	0.900121	0.591465	0.869377	0.613142	2.97642	3.41722	2.00439	2.50018	1.8958
LPC(17:0)	1.12593	0.826593	1.01303	1.30309	0.731343	1.26828	1.71857	0.966536	0.568109	1.62266	1.31596	1.21936	0.672378	0.936256	1.59017
LPC(17:1)	1.1974	1.0929	0.907643	1.15321	0.648841	0.711019	1.05581	0.500588	0.747743	0.910018	2.7968	3.62864	1.97641	2.12681	2.16533
LPC(18:0)	1.14646	0.751238	0.960212	1.36338	0.778713	0.905289	1.45239	0.77648	0.546462	1.57177	1.13687	0.876037	0.660373	0.618876	0.972866
LPC(18:1)	1.36743	1.07523	0.705018	1.25487	0.597458	0.552677	0.680575	0.468132	0.508208	0.582795	3.02668	3.51845	2.23967	2.01965	2.4549
LPC(18:2)	1.25511	1.05908	0.558617	1.43515	0.692049	0.5366	0.625949	0.488759	0.682948	0.448811	4.36309	5.11419	3.36751	3.37758	3.30234
LPC(20:0)	1.56242	0.553126	0.787558	1.26786	0.829035	0.973355	1.00191	1.13359	0.383359	1.94193	0.898153	0.747474	0.793759	0.583771	1.20395
LPC(20:1)	1.49257	1.01525	0.883182	0.934807	0.67419	1.07944	1.79982	0.859513	0.313368	1.23714	3.31896	3.32875	1.70364	1.03017	2.50855
LPC(20:2)	1.21688	0.931917	0.620237	1.47551	0.755453	0.65876	0.963816	0.395475	0.453694	0.428184	4.85429	5.43063	3.42767	2.47496	3.06224
LPC(20:3)	1.21644	1.24305	0.488636	1.25241	0.79947	0.73563	1.00971	0.58715	0.807759	0.573351	6.01814	8.18544	4.53933	4.27429	3.86691
LPC(20:4)	0.847426	1.02467	0.595901	1.45845	1.07355	0.284063	0.531877	0.40236	0.502301	0.252724	0.830792	1.06813	0.625244	0.841938	0.707407
LPC(20:5)	0.780773	0.968138	0.535583	1.81928	0.896223	0.939115	1.61943	0.782229	1.38356	0.732306	2.20377	3.11168	1.59802	2.13566	1.40758
LPC(22:5)	0.960701	1.09738	0.599016	1.48505	0.857855	0.322928	0.558997	0.428694	0.491162	0.306856	1.69614	2.1568	1.28428	1.53247	1.48351
LPC(22:4)	0.981406	1.07839	0.725286	1.40685	0.808065	0.194004	0.319299	0.24525	0.25336	0.146645	1.43969	1.60201	1.03238	1.06628	1.38867
LPC(22:6)	0.9482	1.12119	0.548291	1.42359	0.958723	0.582696	1.09604	0.695506	0.953585	0.547445	1.85895	2.3945	1.3634	1.83546	1.2372
Total LPC(O)	1.48733	0.902701	0.912809	1.03548	0.661679	0.966547	1.29134	0.737127	0.408687	1.47416	0.782288	0.670575	0.451375	0.36581	0.860195
LPC(O-16:0/0:0)	1.62813	0.923574	0.892683	0.9705	0.585115	0.887181	1.32657	0.613539	0.305628	1.58932	0.586531	0.523125	0.356775	0.266538	0.64022
LPC(O-18:0/0:0)	1.34279	0.687186	1.0634	1.19189	0.71474	0.912626	0.986306	0.83872	0.567633	1.48482	0.829805	0.60681	0.385724	0.435277	1.14897
LPC(O-18:1/0:0)	1.37669	1.08214	0.797528	0.996024	0.747624	1.16554	1.53494	0.859769	0.436059	1.25362	1.09097	1.00354	0.689959	0.476568	0.969557
Total LPC(P)	1.7182	0.744621	1.01447	0.946862	0.575846	0.434944	0.513629	0.367195	0.124827	0.940974	0.406692	0.331926	0.226725	0.174388	0.594321

## Sheet: 2A
Veh→M[0]	Veh→M[IL-4]	HC3→M[0]	HC3→M[IL-4]
2.88786	1082.39	3.68075	528.222
1.97931	1403.68	0.029977	2977.74
0.174948	600.491	0.00222805	260.475
33.74	1261.78	1.56	1326.81

## Sheet: 2B
Veh→M[0]	Veh→M[IL-4]	HC3→M[0]	HC3→M[IL-4]
1.29984	5.57253	2.34296	10.9157
0.511687	2.57279	0.161358	2.08252
2.03496	3.94493	1.93858	3.97237
0.560583	9.64646	0.639493	5.33319

[truncated: 61 more sheets: 2C, 2D, 2E, 2F, 2G, 2H, 2I, S2A, S2B, S2C, S3A, S3B, S3C, S3D, S3E, S3H, 3A, 3B, 4A, 4C …]
